# Supplementary material for: Utilizing the Fungal Bicistronic System for Multi-Gene Expression to Generate Insect-Resistant and Herbicide-Tolerant Maize
Source: Int J Mol Sci. 2024 Dec 14;25(24):13408. doi: 10.3390/ijms252413408 (PMC11677970; doi:10.3390/ijms252413408)
Supplement: Supplementary file 1 [file ijms-25-13408-s001.zip]

Archive with 1 entries (1 files):
- ijms-3325436-supplementary.pdf
